# Supplementary material for: Inhibition of a nutritional endosymbiont by glyphosate abolishes mutualistic benefit on cuticle synthesis in Oryzaephilus surinamensis
Source: Commun Biol. 2021 May 11;4:554. doi: 10.1038/s42003-021-02057-6 (PMC8113238; doi:10.1038/s42003-021-02057-6)
Supplement: Supplementary file 3 — Supplementary Data 1 [file 42003_2021_2057_MOESM3_ESM.xlsx]

## Sheet: overview ANOVAs
Amino acid	Transformation		Df	Deviance	Residual Df	Residual Deviance	F	p	Adjusted p
Alanin	sqrt	NULL	183	57.293
		symbiont	1	0.208	182	57.085	2.228	0.138	2.06
		lifestage	4	10.431	178	46.655	27.921	2.2e-16	3.3e-15
		AA	2	30.098	176	16.557	161.133	2.2e-16	3.3e-15
		symbiont:lifestage	4	0.28	172	16.277	0.749	0.56	8.4
		symbiont:AA	2	0.099	170	16.179	0.529	0.59	8.86
		lifestage:AA	5	0.639	165	15.54	1.368	0.239	3.59
		symbiont:lifestage:AA	5	0.597	160	14.943	1.278	0.276	4.14
Arginine	cube root	NULL	183	0.343
		symbiont	1	0.009	182	0.334	7.342	0.00747	0.112
		lifestage	4	0.071	178	0.263	14.717	2.93e-10	4.4e-09
		AA	2	0.024	176	0.239	9.859	9.17e-05	0.00137
		symbiont:lifestage	4	0.013	172	0.226	2.606	0.0378	0.567
		symbiont:AA	2	0.018	170	0.208	7.454	0.000803	0.012
		lifestage:AA	5	0.002	165	0.206	0.38	0.862	12.9
		symbiont:lifestage:AA	5	0.011	160	0.194	1.866	0.103	1.55
Aspartic acid	log	NULL	183	419.93
		symbiont	1	1.52	182	418.41	5.736	0.0178	0.267
		lifestage	4	6.5	178	411.91	6.134	0.000128	0.00193
		AA	2	352.05	176	59.86	664.261	2.2e-16	3.3e-15
		symbiont:lifestage	4	2.36	172	57.5	2.23	0.0681	1.02
		symbiont:AA	2	4.72	170	52.78	8.902	0.000216	0.00324
		lifestage:AA	5	4.2	165	48.58	3.172	0.00929	0.139
		symbiont:lifestage:AA	5	6.18	160	42.4	4.662	0.000532	0.00798
Glutamic acid	sqrt	NULL	183	0.913
		symbiont	1	0.037	182	0.877	22.921	3.82e-06	5.73e-05
		lifestage	4	0.111	178	0.766	17.259	8.66e-12	1.3e-10
		AA	2	0.289	176	0.476	90.113	2.2e-16	3.3e-15
		symbiont:lifestage	4	0.055	172	0.421	8.548	2.82e-06	4.22e-05
		symbiont:AA	2	0.067	170	0.354	20.931	8.42e-09	1.26e-07
		lifestage:AA	5	0.04	165	0.314	5.03	0.000262	0.00393
		symbiont:lifestage:AA	5	0.057	160	0.257	7.07	5.35e-06	8.02e-05
Glycine	cube root	NULL	183	0.832
		symbiont	1	0.002	182	0.83	1.521	0.219	3.29
		lifestage	4	0.071	178	0.759	10.997	6.64e-08	9.97e-07
		AA	2	0.413	176	0.346	127.954	2.2e-16	3.3e-15
		symbiont:lifestage	4	0.011	172	0.334	1.758	0.14	2.1
		symbiont:AA	2	0.003	170	0.332	0.82	0.442	6.63
		lifestage:AA	5	0.06	165	0.271	7.459	2.57e-06	3.86e-05
		symbiont:lifestage:AA	5	0.013	160	0.258	1.625	0.156	2.35
Isoleucine	log	NULL	183	18.014
		symbiont	1	0.124	182	17.89	2.939	0.0884	1.33
		lifestage	4	6.751	178	11.139	40.109	2.2e-16	3.3e-15
		AA	2	1.211	176	9.928	14.394	1.79e-06	2.68e-05
		symbiont:lifestage	4	0.456	172	9.472	2.71	0.0321	0.481
		symbiont:AA	2	0.757	170	8.715	8.998	0.000198	0.00297
		lifestage:AA	5	1.566	165	7.149	7.441	2.66e-06	3.99e-05
		symbiont:lifestage:AA	5	0.417	160	6.732	1.98	0.0843	1.27
Leucine	log	NULL	183	22.427
		symbiont	1	0.144	182	22.282	3.037	0.0833	1.25
		lifestage	4	8.268	178	14.014	43.453	2.2e-16	3.3e-15
		AA	2	1.48	176	12.534	15.554	6.72e-07	1.01e-05
		symbiont:lifestage	4	1.107	172	11.427	5.82	0.000213	0.0032
		symbiont:AA	2	0.898	170	10.529	9.438	0.000134	0.002
		lifestage:AA	5	2.258	165	8.271	9.495	6.02e-08	9.03e-07
		symbiont:lifestage:AA	5	0.66	160	7.611	2.774	0.0197	0.296
Lysine	sqrt	NULL	183	0.628
		symbiont	1	0	182	0.628	0.139	0.71	10.6
		lifestage	4	0.076	178	0.552	9.35	8.13e-07	1.22e-05
		AA	2	0.082	176	0.47	20.176	1.54e-08	2.3e-07
		symbiont:lifestage	4	0.005	172	0.465	0.572	0.683	10.3
		symbiont:AA	2	0.02	170	0.445	4.915	0.00848	0.127
		lifestage:AA	5	0.065	165	0.38	6.403	1.89e-05	0.000284
		symbiont:lifestage:AA	5	0.055	160	0.325	5.411	0.000126	0.00189
Ornithine	sqrt	NULL	183	0.326
		symbiont	1	0	182	0.326	0.043	0.835	12.5
		lifestage	4	0.069	178	0.257	18.207	2.41e-12	3.62e-11
		AA	2	0.068	176	0.189	36.217	1.06e-13	1.59e-12
		symbiont:lifestage	4	0.003	172	0.186	0.899	0.466	6.99
		symbiont:AA	2	0.007	170	0.178	3.937	0.0214	0.321
		lifestage:AA	5	0.01	165	0.168	2.152	0.062	0.93
		symbiont:lifestage:AA	5	0.017	160	0.151	3.516	0.00482	0.0723
Phenylalanine	sqrt	NULL	183	0.184
		symbiont	1	0.001	182	0.183	1.749	0.188	2.82
		lifestage	4	0.008	178	0.175	4.444	0.00197	0.0295
		AA	2	0.017	176	0.158	18.616	5.39e-08	8.08e-07
		symbiont:lifestage	4	0.007	172	0.152	3.582	0.00794	0.119
		symbiont:AA	2	0.014	170	0.138	14.881	1.18e-06	1.77e-05
		lifestage:AA	5	0.057	165	0.081	24.904	2.2e-16	3.3e-15
		symbiont:lifestage:AA	5	0.009	160	0.073	3.763	0.00301	0.0451
Proline	log	NULL	183	119.363
		symbiont	1	2.793	182	116.57	21.344	7.85e-06	0.000118
		lifestage	4	7.305	178	109.265	13.959	8.64e-10	1.3e-08
		AA	2	83.33	176	25.934	318.441	2.2e-16	3.3e-15
		symbiont:lifestage	4	2.387	172	23.548	4.56	0.00163	0.0245
		symbiont:AA	2	0.567	170	22.981	2.166	0.118	1.77
		lifestage:AA	5	1.022	165	21.959	1.562	0.174	2.61
		symbiont:lifestage:AA	5	1.025	160	20.935	1.567	0.172	2.59
Serine	cube root	NULL	183	0.416
		symbiont	1	0.003	182	0.413	4.221	0.0415	0.623
		lifestage	4	0.02	178	0.393	6.614	5.96e-05	0.000894
		AA	2	0.222	176	0.17	146.654	2.2e-16	3.3e-15
		symbiont:lifestage	4	0.008	172	0.163	2.485	0.0458	0.686
		symbiont:AA	2	0.004	170	0.158	2.906	0.0576	0.864
		lifestage:AA	5	0.023	165	0.135	6.131	3.17e-05	0.000476
		symbiont:lifestage:AA	5	0.014	160	0.121	3.634	0.00385	0.0578
Threonine	log	NULL	183	30.368
		symbiont	1	0.559	182	29.809	5.797	0.0172	0.258
		lifestage	4	6.468	178	23.341	16.759	1.71e-11	2.57e-10
		AA	2	3.528	176	19.813	18.282	7.07e-08	1.06e-06
		symbiont:lifestage	4	0.314	172	19.498	0.815	0.518	7.76
		symbiont:AA	2	0.65	170	18.849	3.366	0.037	0.555
		lifestage:AA	5	1.997	165	16.852	4.139	0.00146	0.0219
		symbiont:lifestage:AA	5	1.415	160	15.437	2.933	0.0146	0.219
Tyrosine	sqrt	NULL	183	2.054
		symbiont	1	0.084	182	1.97	22.034	5.72e-06	8.58e-05
		lifestage	4	0.686	178	1.284	44.936	2.2e-16	3.3e-15
		AA	2	0.276	176	1.007	36.187	1.08e-13	1.62e-12
		symbiont:lifestage	4	0.131	172	0.877	8.552	2.8e-06	4.2e-05
		symbiont:AA	2	0.011	170	0.865	1.491	0.228	3.42
		lifestage:AA	5	0.177	165	0.688	9.291	8.72e-08	1.31e-06
		symbiont:lifestage:AA	5	0.077	160	0.611	4.028	0.00181	0.0271
Valine	cube root	NULL	183	0.561
		symbiont	1	0	182	0.561	0.266	0.607	9.1
		lifestage	4	0.204	178	0.357	41.233	2.2e-16	3.3e-15
		AA	2	0.051	176	0.305	20.79	9.42e-09	1.41e-07
		symbiont:lifestage	4	0.004	172	0.302	0.714	0.583	8.75
		symbiont:AA	2	0.008	170	0.294	3.064	0.0495	0.742
		lifestage:AA	5	0.088	165	0.206	14.261	1.54e-11	2.31e-10
		symbiont:lifestage:AA	5	0.008	160	0.198	1.262	0.283	4.25

## Sheet: GLM Alanin
##
## Call:
## glm(formula = Alanin^(-1/2) ~ symbiont * lifestage * AA, family = gaussian(link = "identity"),
## data = relative)
##
## Deviance Residuals:
## Min 1Q Median 3Q Max
## -1.25234 -0.12687 -0.01217 0.10632 1.88268
##
## Coefficients: (6 not defined because of singularities)
## Estimate Std. Error t value Pr(>|t|)
## (Intercept) 3.9052011 0.1080472 36.143 ***
## symbiontsym 0.1927458 0.1528018 1.261
## lifestageadult7 -0.5249834 0.1528018 -3.436 ***
## lifestagelarva -0.1780533 0.1581649 -1.126
## lifestagepupa1 -0.2151357 0.1871432 -1.150
## lifestagepupa5 -0.0167313 0.1484966 -0.113
## AAelytrae -0.5294796 0.1528018 -3.465 ***
## AAfree -0.9001221 0.1528018 -5.891 ***
## symbiontsym:lifestageadult7 -0.1037079 0.2160944 -0.480
## symbiontsym:lifestagelarva -0.2224816 0.2199193 -1.012
## symbiontsym:lifestagepupa1 -0.0732394 0.2450280 -0.299
## symbiontsym:lifestagepupa5 -0.1677198 0.2169502 -0.773
## symbiontsym:AAelytrae 0.0383980 0.2160944 0.178
## symbiontsym:AAfree -0.3018043 0.2199193 -1.372
## lifestageadult7:AAelytrae 0.0002218 0.2160944 0.001
## lifestagelarva:AAelytrae NA NA NA
## lifestagepupa1:AAelytrae NA NA NA
## lifestagepupa5:AAelytrae NA NA NA
## lifestageadult7:AAfree -0.0039057 0.2199193 -0.018
## lifestagelarva:AAfree -0.1807936 0.2199193 -0.822
## lifestagepupa1:AAfree 0.3211406 0.2416008 1.329
## lifestagepupa5:AAfree 0.0790022 0.2130719 0.371
## symbiontsym:lifestageadult7:AAelytrae -0.0496575 0.3056036 -0.162
## symbiontsym:lifestagelarva:AAelytrae NA NA NA
## symbiontsym:lifestagepupa1:AAelytrae NA NA NA
## symbiontsym:lifestagepupa5:AAelytrae NA NA NA
## symbiontsym:lifestageadult7:AAfree 0.1501054 0.3110129 0.483
## symbiontsym:lifestagelarva:AAfree 0.5422097 0.3110129 1.743 .
## symbiontsym:lifestagepupa1:AAfree -0.0261038 0.3292464 -0.079
## symbiontsym:lifestagepupa5:AAfree 0.5284956 0.3089205 1.711 .
## ---
## Signif. codes: 0 '***' 0.001 '**' 0.01 '*' 0.05 '.' 0.1 ' ' 1
##
## (Dispersion parameter for gaussian family taken to be 0.09339355)
##
## Null deviance: 57.293 on 183 degrees of freedom
## Residual deviance: 14.943 on 160 degrees of freedom
## AIC: 110.2
##
## Number of Fisher Scoring iterations: 2

## Sheet: GLM Arginine
##
## Call:
## glm(formula = Arginine^(1/3) ~ symbiont * lifestage * AA, family = gaussian(link = "identity"), data = normalized)
##
##
## Deviance Residuals:
## Min 1Q Median 3Q Max
## -0.125575 -0.020658 0.000081 0.016149 0.135037
##
## Coefficients: (6 not defined because of singularities)
## Estimate Std. Error t value Pr(>|t|)
## (Intercept) 0.252458 0.012319 20.493 < 2e-16 ***
## symbiontsym -0.056254 0.017422 -3.229 0.00151 **
## lifestageadult7 -0.072077 0.017422 -4.137 5.67e-05 ***
## lifestagelarva -0.020064 0.018033 -1.113 0.26756
## lifestagepupa1 -0.096121 0.021337 -4.505 1.28e-05 ***
## lifestagepupa5 -0.039380 0.016931 -2.326 0.02128 *
## AAelytrae -0.072393 0.017422 -4.155 5.28e-05 ***
## AAfree -0.021859 0.017422 -1.255 0.21143
## symbiontsym:lifestageadult7 0.062755 0.024638 2.547 0.01181 *
## symbiontsym:lifestagelarva 0.032573 0.025074 1.299 0.19579
## symbiontsym:lifestagepupa1 0.112989 0.027937 4.044 8.14e-05 ***
## symbiontsym:lifestagepupa5 0.065637 0.024736 2.654 0.00877 **
## symbiontsym:AAelytrae 0.070466 0.024638 2.860 0.00480 **
## symbiontsym:AAfree -0.009722 0.025074 -0.388 0.69873
## lifestageadult7:AAelytrae 0.044896 0.024638 1.822 0.07029 .
## lifestagelarva:AAelytrae NA NA NA NA
## lifestagepupa1:AAelytrae NA NA NA NA
## lifestagepupa5:AAelytrae NA NA NA NA
## lifestageadult7:AAfree 0.026228 0.025074 1.046 0.29713
## lifestagelarva:AAfree 0.011858 0.025074 0.473 0.63691
## lifestagepupa1:AAfree 0.036309 0.027546 1.318 0.18936
## lifestagepupa5:AAfree 0.017648 0.024294 0.726 0.46863
## symbiontsym:lifestageadult7:AAelytrae -0.074275 0.034844 -2.132 0.03456 *
## symbiontsym:lifestagelarva:AAelytrae NA NA NA NA
## symbiontsym:lifestagepupa1:AAelytrae NA NA NA NA
## symbiontsym:lifestagepupa5:AAelytrae NA NA NA NA
## symbiontsym:lifestageadult7:AAfree -0.034218 0.035460 -0.965 0.33601
## symbiontsym:lifestagelarva:AAfree 0.011938 0.035460 0.337 0.73681
## symbiontsym:lifestagepupa1:AAfree -0.066972 0.037539 -1.784 0.07631 .
## symbiontsym:lifestagepupa5:AAfree -0.004752 0.035222 -0.135 0.89286
## ---
## Signif. codes: 0 '***' 0.001 '**' 0.01 '*' 0.05 '.' 0.1 ' ' 1
##
## (Dispersion parameter for gaussian family taken to be 0.00121408)
##
## Null deviance: 0.34297 on 183 degrees of freedom
## Residual deviance: 0.19425 on 160 degrees of freedom
## AIC: -688.88
##
## Number of Fisher Scoring iterations: 2

## Sheet: GLM Aspartic acid
##
## Call:
## glm(formula = log(Aspartic_acid) ~ symbiont * lifestage * AA, family = gaussian(link = "identity"), data = normalized)
##
##
## Deviance Residuals:
## Min 1Q Median 3Q Max
## -3.1684 -0.1343 -0.0084 0.1207 2.6047
##
## Coefficients: (6 not defined because of singularities)
## Estimate Std. Error t value Pr(>|t|)
## (Intercept) -2.653968 0.182000 -14.582 < 2e-16 ***
## symbiontsym 0.196249 0.257386 0.762 0.44690
## lifestageadult7 0.094820 0.257386 0.368 0.71307
## lifestagelarva -0.025097 0.266420 -0.094 0.92507
## lifestagepupa1 -0.080119 0.315232 -0.254 0.79970
## lifestagepupa5 -0.056599 0.250134 -0.226 0.82128
## AAelytrae -0.351085 0.257386 -1.364 0.17447
## AAfree -2.284799 0.257386 -8.877 1.32e-15 ***
## symbiontsym:lifestageadult7 -0.210915 0.363999 -0.579 0.56311
## symbiontsym:lifestagelarva -0.372787 0.370442 -1.006 0.31578
## symbiontsym:lifestagepupa1 0.074599 0.412736 0.181 0.85680
## symbiontsym:lifestagepupa5 0.041718 0.365441 0.114 0.90926
## symbiontsym:AAelytrae -0.409077 0.363999 -1.124 0.26276
## symbiontsym:AAfree -1.515778 0.370442 -4.092 6.77e-05 ***
## lifestageadult7:AAelytrae -0.568274 0.363999 -1.561 0.12045
## lifestagelarva:AAelytrae NA NA NA NA
## lifestagepupa1:AAelytrae NA NA NA NA
## lifestagepupa5:AAelytrae NA NA NA NA
## lifestageadult7:AAfree -1.110432 0.370442 -2.998 0.00316 **
## lifestagelarva:AAfree -0.579139 0.370442 -1.563 0.11994
## lifestagepupa1:AAfree -0.088924 0.406963 -0.219 0.82731
## lifestagepupa5:AAfree -0.004214 0.358908 -0.012 0.99065
## symbiontsym:lifestageadult7:AAelytrae 0.607295 0.514772 1.180 0.23986
## symbiontsym:lifestagelarva:AAelytrae NA NA NA NA
## symbiontsym:lifestagepupa1:AAelytrae NA NA NA NA
## symbiontsym:lifestagepupa5:AAelytrae NA NA NA NA
## symbiontsym:lifestageadult7:AAfree 1.246572 0.523884 2.379 0.01852 *
## symbiontsym:lifestagelarva:AAfree 2.208677 0.523884 4.216 4.15e-05 ***
## symbiontsym:lifestagepupa1:AAfree 0.501867 0.554598 0.905 0.36687
## symbiontsym:lifestagepupa5:AAfree 0.245499 0.520360 0.472 0.63772
## ---
## Signif. codes: 0 '***' 0.001 '**' 0.01 '*' 0.05 '.' 0.1 ' ' 1
##
## (Dispersion parameter for gaussian family taken to be 0.2649907)
##
## Null deviance: 419.929 on 183 degrees of freedom
## Residual deviance: 42.399 on 160 degrees of freedom
## AIC: 302.09
##
## Number of Fisher Scoring iterations: 2

## Sheet: GLM Glutamic acid
##
## Call:
## glm(formula = Glutamic_acid^(1/2) ~ symbiont * lifestage * AA, family = gaussian(link = "identity"), data = normalized)
##
##
## Deviance Residuals:
## Min 1Q Median 3Q Max
## -0.134644 -0.015854 0.001226 0.017444 0.243328
##
## Coefficients: (6 not defined because of singularities)
## Estimate Std. Error t value Pr(>|t|)
## (Intercept) 0.3259052 0.0141693 23.001 < 2e-16 ***
## symbiontsym 0.0319641 0.0200384 1.595 0.112655
## lifestageadult7 0.0034632 0.0200384 0.173 0.863004
## lifestagelarva -0.0020856 0.0207418 -0.101 0.920034
## lifestagepupa1 0.0005627 0.0245420 0.023 0.981737
## lifestagepupa5 -0.0036779 0.0194739 -0.189 0.850438
## AAelytrae 0.0480303 0.0200384 2.397 0.017687 *
## AAfree 0.0269211 0.0200384 1.343 0.181022
## symbiontsym:lifestageadult7 -0.0371587 0.0283386 -1.311 0.191656
## symbiontsym:lifestagelarva -0.0129800 0.0288403 -0.450 0.653273
## symbiontsym:lifestagepupa1 -0.0066621 0.0321330 -0.207 0.836017
## symbiontsym:lifestagepupa5 -0.0060633 0.0284509 -0.213 0.831508
## symbiontsym:AAelytrae -0.1251240 0.0283386 -4.415 1.85e-05 ***
## symbiontsym:AAfree -0.1955365 0.0288403 -6.780 2.20e-10 ***
## lifestageadult7:AAelytrae -0.1371353 0.0283386 -4.839 3.05e-06 ***
## lifestagelarva:AAelytrae NA NA NA NA
## lifestagepupa1:AAelytrae NA NA NA NA
## lifestagepupa5:AAelytrae NA NA NA NA
## lifestageadult7:AAfree -0.1591306 0.0288403 -5.518 1.36e-07 ***
## lifestagelarva:AAfree -0.1092637 0.0288403 -3.789 0.000214 ***
## lifestagepupa1:AAfree -0.0271116 0.0316836 -0.856 0.393444
## lifestagepupa5:AAfree -0.0570147 0.0279423 -2.040 0.042950 *
## symbiontsym:lifestageadult7:AAelytrae 0.1324222 0.0400769 3.304 0.001175 **
## symbiontsym:lifestagelarva:AAelytrae NA NA NA NA
## symbiontsym:lifestagepupa1:AAelytrae NA NA NA NA
## symbiontsym:lifestagepupa5:AAelytrae NA NA NA NA
## symbiontsym:lifestageadult7:AAfree 0.1666763 0.0407863 4.087 6.91e-05 ***
## symbiontsym:lifestagelarva:AAfree 0.2136202 0.0407863 5.238 5.06e-07 ***
## symbiontsym:lifestagepupa1:AAfree 0.0704705 0.0431774 1.632 0.104622
## symbiontsym:lifestagepupa5:AAfree 0.0943636 0.0405119 2.329 0.021094 *
## ---
## Signif. codes: 0 '***' 0.001 '**' 0.01 '*' 0.05 '.' 0.1 ' ' 1
##
## (Dispersion parameter for gaussian family taken to be 0.001606158)
##
## Null deviance: 0.91348 on 183 degrees of freedom
## Residual deviance: 0.25699 on 160 degrees of freedom
## AIC: -637.39
##
## Number of Fisher Scoring iterations: 2

## Sheet: GLM Glycine
##
## Call:
## glm(formula = Glycine^(1/3) ~ symbiont * lifestage * AA, family = gaussian(link = "identity"), data = normalized)
##
##
## Deviance Residuals:
## Min 1Q Median 3Q Max
## -0.157118 -0.013636 0.002186 0.012613 0.158501
##
## Coefficients: (6 not defined because of singularities)
## Estimate Std. Error t value Pr(>|t|)
## (Intercept) 0.4162100 0.0142062 29.298 < 2e-16 ***
## symbiontsym 0.0043907 0.0200906 0.219 0.8273 .
## lifestageadult7 0.0359508 0.0200906 1.789 0.0754
## lifestagelarva -0.0084092 0.0207957 -0.404 0.6865
## lifestagepupa1 0.0086364 0.0246058 0.351 0.7261
## lifestagepupa5 -0.0141589 0.0195245 -0.725 0.4694
## AAelytrae 0.0239977 0.0200906 1.194 0.2341
## AAfree -0.1040076 0.0200906 -5.177 6.69e-07 ***
## symbiontsym:lifestageadult7 -0.0051425 0.0284123 -0.181 0.8566
## symbiontsym:lifestagelarva -0.0183474 0.0289152 -0.635 0.5266
## symbiontsym:lifestagepupa1 -0.0136647 0.0322166 -0.424 0.6720
## symbiontsym:lifestagepupa5 0.0022591 0.0285249 0.079 0.9370
## symbiontsym:AAelytrae 0.0133705 0.0284123 0.471 0.6386
## symbiontsym:AAfree 0.0063413 0.0289152 0.219 0.8267
## lifestageadult7:AAelytrae 0.0344565 0.0284123 1.213 0.2270
## lifestagelarva:AAelytrae NA NA NA NA
## lifestagepupa1:AAelytrae NA NA NA NA
## lifestagepupa5:AAelytrae NA NA NA NA
## lifestageadult7:AAfree -0.0279341 0.0289152 -0.966 0.3355
## lifestagelarva:AAfree 0.0525734 0.0289152 1.818 0.0709 .
## lifestagepupa1:AAfree 0.0476280 0.0317660 1.499 0.1358
## lifestagepupa5:AAfree 0.1126507 0.0280149 4.021 8.91e-05 ***
## symbiontsym:lifestageadult7:AAelytrae -0.0207212 0.0401811 -0.516 0.6068
## symbiontsym:lifestagelarva:AAelytrae NA NA NA NA
## symbiontsym:lifestagepupa1:AAelytrae NA NA NA NA
## symbiontsym:lifestagepupa5:AAelytrae NA NA NA NA
## symbiontsym:lifestageadult7:AAfree -0.0002681 0.0408923 -0.007 0.9948
## symbiontsym:lifestagelarva:AAfree 0.0125564 0.0408923 0.307 0.7592
## symbiontsym:lifestagepupa1:AAfree -0.0362067 0.0432897 -0.836 0.4042
## symbiontsym:lifestagepupa5:AAfree -0.0858531 0.0406172 -2.114 0.0361 *
## ---
## Signif. codes: 0 '***' 0.001 '**' 0.01 '*' 0.05 '.' 0.1 ' ' 1
##
## (Dispersion parameter for gaussian family taken to be 0.001614521)
##
## Null deviance: 0.83229 on 183 degrees of freedom
## Residual deviance: 0.25832 on 160 degrees of freedom
## AIC: -636.43
##
## Number of Fisher Scoring iterations: 2

## Sheet: GLM Isoleucine
##
## Call:
## glm(formula = log(Isoleucine) ~ symbiont * lifestage * AA, family = gaussian(link = "identity"), data = normalized)
##
##
## Deviance Residuals:
## Min 1Q Median 3Q Max
## -0.54148 -0.11479 0.00604 0.09809 0.70491
##
## Coefficients: (6 not defined because of singularities)
## Estimate Std. Error t value Pr(>|t|)
## (Intercept) -2.839314 0.072524 -39.150 < 2e-16 ***
## symbiontsym -0.185002 0.102564 -1.804 0.07315 .
## lifestageadult7 0.240294 0.102564 2.343 0.02037 *
## lifestagelarva 0.099276 0.106164 0.935 0.35114
## lifestagepupa1 0.145900 0.125615 1.161 0.24717
## lifestagepupa5 0.016479 0.099674 0.165 0.86889
## AAelytrae 0.268814 0.102564 2.621 0.00961 **
## AAfree 0.002924 0.102564 0.029 0.97729
## symbiontsym:lifestageadult7 0.092508 0.145048 0.638 0.52453
## symbiontsym:lifestagelarva -0.025059 0.147615 -0.170 0.86542
## symbiontsym:lifestagepupa1 -0.074734 0.164469 -0.454 0.65016
## symbiontsym:lifestagepupa5 -0.155320 0.145622 -1.067 0.28776
## symbiontsym:AAelytrae 0.341946 0.145048 2.357 0.01961 *
## symbiontsym:AAfree 0.410326 0.147615 2.780 0.00609 **
## lifestageadult7:AAelytrae 0.040006 0.145048 0.276 0.78305
## lifestagelarva:AAelytrae NA NA NA NA
## lifestagepupa1:AAelytrae NA NA NA NA
## lifestagepupa5:AAelytrae NA NA NA NA
## lifestageadult7:AAfree 0.249163 0.147615 1.688 0.09337 .
## lifestagelarva:AAfree -0.335509 0.147615 -2.273 0.02437 *
## lifestagepupa1:AAfree -0.306296 0.162168 -1.889 0.06073 .
## lifestagepupa5:AAfree -0.118055 0.143019 -0.825 0.41035
## symbiontsym:lifestageadult7:AAelytrae -0.473599 0.205128 -2.309 0.02223 *
## symbiontsym:lifestagelarva:AAelytrae NA NA NA NA
## symbiontsym:lifestagepupa1:AAelytrae NA NA NA NA
## symbiontsym:lifestagepupa5:AAelytrae NA NA NA NA
## symbiontsym:lifestageadult7:AAfree -0.380807 0.208759 -1.824 0.07000 .
## symbiontsym:lifestagelarva:AAfree -0.256328 0.208759 -1.228 0.22130
## symbiontsym:lifestagepupa1:AAfree 0.137413 0.220998 0.622 0.53497
## symbiontsym:lifestagepupa5:AAfree -0.057309 0.207355 -0.276 0.78261
## ---
## Signif. codes: 0 '***' 0.001 '**' 0.01 '*' 0.05 '.' 0.1 ' ' 1
##
## (Dispersion parameter for gaussian family taken to be 0.04207761)
##
## Null deviance: 18.0135 on 183 degrees of freedom
## Residual deviance: 6.7324 on 160 degrees of freedom
## AIC: -36.503
##
## Number of Fisher Scoring iterations: 2

## Sheet: GLM Leucine
##
## Call:
## glm(formula = log(Leucine) ~ symbiont * lifestage * AA, family = gaussian(link = "identity"), data = normalized)
##
##
## Deviance Residuals:
## Min 1Q Median 3Q Max
## -0.63736 -0.11618 -0.00042 0.12981 0.61264
##
## Coefficients: (6 not defined because of singularities)
## Estimate Std. Error t value Pr(>|t|)
## (Intercept) -2.623121 0.077111 -34.017 < 2e-16 ***
## symbiontsym 0.007709 0.109052 0.071 0.943729
## lifestageadult7 0.376324 0.109052 3.451 0.000715 ***
## lifestagelarva 0.057906 0.112880 0.513 0.608665
## lifestagepupa1 0.256230 0.133561 1.918 0.056834 .
## lifestagepupa5 0.101791 0.105980 0.960 0.338263
## AAelytrae 0.417617 0.109052 3.830 0.000184 ***
## AAfree 0.141795 0.109052 1.300 0.195384
## symbiontsym:lifestageadult7 -0.151796 0.154223 -0.984 0.326472
## symbiontsym:lifestagelarva 0.009355 0.156953 0.060 0.952546
## symbiontsym:lifestagepupa1 -0.245009 0.174872 -1.401 0.163129
## symbiontsym:lifestagepupa5 -0.212963 0.154834 -1.375 0.170921
## symbiontsym:AAelytrae 0.180106 0.154223 1.168 0.244614
## symbiontsym:AAfree 0.606212 0.156953 3.862 0.000163 ***
## lifestageadult7:AAelytrae -0.137587 0.154223 -0.892 0.373664
## lifestagelarva:AAelytrae NA NA NA NA
## lifestagepupa1:AAelytrae NA NA NA NA
## lifestagepupa5:AAelytrae NA NA NA NA
## lifestageadult7:AAfree 0.231169 0.156953 1.473 0.142754
## lifestagelarva:AAfree -0.301386 0.156953 -1.920 0.056607 .
## lifestagepupa1:AAfree -0.516886 0.172426 -2.998 0.003155 **
## lifestagepupa5:AAfree -0.323315 0.152066 -2.126 0.035025 *
## symbiontsym:lifestageadult7:AAelytrae -0.166498 0.218104 -0.763 0.446357
## symbiontsym:lifestagelarva:AAelytrae NA NA NA NA
## symbiontsym:lifestagepupa1:AAelytrae NA NA NA NA
## symbiontsym:lifestagepupa5:AAelytrae NA NA NA NA
## symbiontsym:lifestageadult7:AAfree -0.594960 0.221965 -2.680 0.008123 **
## symbiontsym:lifestagelarva:AAfree -0.534961 0.221965 -2.410 0.017082 *
## symbiontsym:lifestagepupa1:AAfree 0.051349 0.234978 0.219 0.827296
## symbiontsym:lifestagepupa5:AAfree -0.317779 0.220471 -1.441 0.151437
## ---
## Signif. codes: 0 '***' 0.001 '**' 0.01 '*' 0.05 '.' 0.1 ' ' 1
##
## (Dispersion parameter for gaussian family taken to be 0.04756937)
##
## Null deviance: 22.4268 on 183 degrees of freedom
## Residual deviance: 7.6111 on 160 degrees of freedom
## AIC: -13.931
##
## Number of Fisher Scoring iterations: 2

## Sheet: GLM Lysine
##
## Call:
## glm(formula = Lysine^(1/2) ~ symbiont * lifestage * AA, family = gaussian(link = "identity"), data=normalized)
##
##
## Deviance Residuals:
## Min 1Q Median 3Q Max
## -0.148827 -0.019354 0.006156 0.024869 0.106083
##
## Coefficients: (6 not defined because of singularities)
## Estimate Std. Error t value Pr(>|t|)
## (Intercept) 0.2409156 0.0159394 15.114 < 2e-16 ***
## symbiontsym -0.0401400 0.0225417 -1.781 0.076859 .
## lifestageadult7 -0.0602213 0.0225417 -2.672 0.008331 **
## lifestagelarva -0.0019264 0.0233329 -0.083 0.934305
## lifestagepupa1 -0.0987590 0.0276078 -3.577 0.000460 ***
## lifestagepupa5 -0.0482709 0.0219066 -2.203 0.028989 *
## AAelytrae -0.1103738 0.0225417 -4.896 2.37e-06 ***
## AAfree -0.0844775 0.0225417 -3.748 0.000249 ***
## symbiontsym:lifestageadult7 0.0797589 0.0318788 2.502 0.013356 *
## symbiontsym:lifestagelarva 0.0298638 0.0324430 0.920 0.358698
## symbiontsym:lifestagepupa1 0.1354603 0.0361471 3.747 0.000249 ***
## symbiontsym:lifestagepupa5 0.0597553 0.0320050 1.867 0.063723 .
## symbiontsym:AAelytrae 0.0602544 0.0318788 1.890 0.060551 .
## symbiontsym:AAfree 0.0351091 0.0324430 1.082 0.280802
## lifestageadult7:AAelytrae 0.0610838 0.0318788 1.916 0.057132 .
## lifestagelarva:AAelytrae NA NA NA NA
## lifestagepupa1:AAelytrae NA NA NA NA
## lifestagepupa5:AAelytrae NA NA NA NA
## lifestageadult7:AAfree 0.0691284 0.0324430 2.131 0.034637 *
## lifestagelarva:AAfree -0.0005288 0.0324430 -0.016 0.987016
## lifestagepupa1:AAfree 0.1709166 0.0356415 4.795 3.69e-06 ***
## lifestagepupa5:AAfree 0.1585814 0.0314329 5.045 1.22e-06 ***
## symbiontsym:lifestageadult7:AAelytrae -0.0925949 0.0450834 -2.054 0.041617 *
## symbiontsym:lifestagelarva:AAelytrae NA NA NA NA
## symbiontsym:lifestagepupa1:AAelytrae NA NA NA NA
## symbiontsym:lifestagepupa5:AAelytrae NA NA NA NA
## symbiontsym:lifestageadult7:AAfree -0.0899467 0.0458814 -1.960 0.051683 .
## symbiontsym:lifestagelarva:AAfree -0.0068728 0.0458814 -0.150 0.881114
## symbiontsym:lifestagepupa1:AAfree -0.2134125 0.0485712 -4.394 2.02e-05 ***
## symbiontsym:lifestagepupa5:AAfree -0.1053461 0.0455727 -2.312 0.022075 *
## ---
## Signif. codes: 0 '***' 0.001 '**' 0.01 '*' 0.05 '.' 0.1 ' ' 1
##
## (Dispersion parameter for gaussian family taken to be 0.00203251)
##
## Null deviance: 0.6282 on 183 degrees of freedom
## Residual deviance: 0.3252 on 160 degrees of freedom
## AIC: -594.07
##
## Number of Fisher Scoring iterations: 2

## Sheet: GLM Ornithine
##
## Call:
## glm(formula = Ornithine^(1/2) ~ symbiont * lifestage * AA, family = gaussian(link = "identity"), data = normalized)
##
##
## Deviance Residuals:
## Min 1Q Median 3Q Max
## -0.113690 -0.018293 0.001543 0.016644 0.084115
##
## Coefficients: (6 not defined because of singularities)
## Estimate Std. Error t value Pr(>|t|)
## (Intercept) 0.162451 0.010872 14.942 < 2e-16 ***
## symbiontsym -0.019488 0.015375 -1.268 0.206810
## lifestageadult7 -0.050483 0.015375 -3.283 0.001259 **
## lifestagelarva 0.008062 0.015915 0.507 0.613164
## lifestagepupa1 -0.061446 0.018830 -3.263 0.001347 **
## lifestagepupa5 -0.024266 0.014942 -1.624 0.106332
## AAelytrae -0.082595 0.015375 -5.372 2.7e-07 ***
## AAfree -0.019391 0.015375 -1.261 0.209067
## symbiontsym:lifestageadult7 0.028269 0.021744 1.300 0.195437
## symbiontsym:lifestagelarva 0.002646 0.022128 0.120 0.904984
## symbiontsym:lifestagepupa1 0.085367 0.024655 3.462 0.000687 ***
## symbiontsym:lifestagepupa5 0.030213 0.021830 1.384 0.168273
## symbiontsym:AAelytrae 0.029666 0.021744 1.364 0.174367
## symbiontsym:AAfree -0.012702 0.022128 -0.574 0.566769
## lifestageadult7:AAelytrae 0.041760 0.021744 1.921 0.056562 .
## lifestagelarva:AAelytrae NA NA NA NA
## lifestagepupa1:AAelytrae NA NA NA NA
## lifestagepupa5:AAelytrae NA NA NA NA
## lifestageadult7:AAfree -0.001803 0.022128 -0.081 0.935176
## lifestagelarva:AAfree -0.013485 0.022128 -0.609 0.543137
## lifestagepupa1:AAfree 0.024287 0.024310 0.999 0.319284
## lifestagepupa5:AAfree -0.003262 0.021439 -0.152 0.879276
## symbiontsym:lifestageadult7:AAelytrae -0.024965 0.030750 -0.812 0.418081
## symbiontsym:lifestagelarva:AAelytrae NA NA NA NA
## symbiontsym:lifestagepupa1:AAelytrae NA NA NA NA
## symbiontsym:lifestagepupa5:AAelytrae NA NA NA NA
## symbiontsym:lifestageadult7:AAfree -0.003085 0.031294 -0.099 0.921604
## symbiontsym:lifestagelarva:AAfree 0.036862 0.031294 1.178 0.240578
## symbiontsym:lifestagepupa1:AAfree -0.093442 0.033129 -2.821 0.005401 **
## symbiontsym:lifestagepupa5:AAfree 0.007809 0.031084 0.251 0.801962
## ---
## Signif. codes: 0 '***' 0.001 '**' 0.01 '*' 0.05 '.' 0.1 ' ' 1
##
## (Dispersion parameter for gaussian family taken to be 0.0009455606)
##
## Null deviance: 0.32633 on 183 degrees of freedom
## Residual deviance: 0.15129 on 160 degrees of freedom
## AIC: -734.87
##
## Number of Fisher Scoring iterations: 2

[truncated: 6 more sheets: GLM Phenylalanine, GLM Proline, GLM Serine, GLM Threonine, GLM Tyrosine, GLM Valine]
